# Supplementary material for: Heterogeneity of Small Intestinal Neuroendocrine Tumors Metastasis: Biologic Patterns of a Series with Virchow’s Node Involvement
Source: Cancers (Basel). 2022 Feb 12;14(4):913. doi: 10.3390/cancers14040913 (PMC8869999; doi:10.3390/cancers14040913)
Supplement: Supplementary file 1 [file cancers-14-00913-s001.zip]

Archive with 1 entries (1 files):
- cancers-1549798-supplementary.pdf
